# Supplementary material for: Evaluation of Gas-to-Liquid Transfer with Ceramic Membrane Sparger for H2 and CO2 Fermentation
Source: Membranes (Basel). 2022 Dec 2;12(12):1220. doi: 10.3390/membranes12121220 (PMC9783551; doi:10.3390/membranes12121220)
Supplement: Supplementary file 1 [file membranes-12-01220-s001.zip › Table S1 - Supplementary data.xlsx]

## Sheet: Impact of liquid pressure
						Table S1: Supplementary data.
Parameter studied	Liquid pressure (barg)	Crossflow velocity (m.s-1)	H2 flowrate (NL.h-1)	CO2 injected (NL.h-1)	CO2 injection mode	Membrane			Feed flowrate (kgCOD/m3/day)	TMP (bar)	Biogas flowrate (NL/h)	Biogaz content			H2 consummed (NL/h)	H2 consumption yield (%)	Kla (h-1)
						Hydrophobicity	Surface (m²)	Pore size (µm)				CH4 (%)	CO2 (%)	H2 (%)
Liquid pressure	0.5	0.3	15	1	Separated	Hydrophobic	0.25	0.1	1.26457	1	9.805	66.4738	7.26909	26.2571	12.4255	82.8366	1.57969	Automne 2020 - First half of experiment
	1								1.4821	1	9.875	70.0341	7.67242	22.2935	12.7985	85.3235	1.62712
	1								1.40684	1	9.58333	70.3496	7.99103	21.6594	12.9243	86.1621	1.64311
	1								1.37448	1	8.4	79.8099	5.31589	14.8743	13.7506	91.6704	1.74815
	1.5								Not recorded	0.8	7.5	81.0871	5.09976	13.8131	13.964	93.0934	1.77529
	1.5								1.3593	0.8	7.33333	81.8584	3.6665	14.4751	13.9385	92.9233	1.77205
	1.5								1.52214	0.8	7.1825	86.877	2.15482	10.9681	14.2122	94.7481	1.80685
Crossflow velocity	1.5	0.3	15	1	Separated	Hydrophobic	0.25	0.1	Not recorded	0.8	7.5	81.0871	5.09976	13.8131	13.964	93.0934	1.77529
		0.3							1.3593	0.8	7.33333	81.8584	3.6665	14.4751	13.9385	92.9233	1.77205
		0.3							1.52214	0.8	7.1825	86.877	2.15482	10.9681	14.2122	94.7481	1.80685
		0.38							1.53525	0.8	7.56083	81.2121	2.81263	15.9753	13.7921	91.9476	1.75344
		0.38							1.53042	0.8	7.8275	81.9147	2.50708	15.5782	13.7806	91.8708	1.75198
		0.42							1.51386	0.7	8.41667	71.8693	5.24985	22.8808	13.0742	87.1613	1.66217
		0.42							1.34274	0.7	8.5	73.2465	5.27071	21.4828	13.174	87.8264	1.67485
		0.46							1.18266	0.7	6.66667	86.7732	2.79098	10.4358	14.3043	95.3618	1.81855
		0.46							1.45521	0.7	7.13333	87.7257	2.31609	9.95817	14.2897	95.2643	1.81669
		0.53							1.48281	0.6	8.06175	84.6595	6.30704	9.03347	14.2717	95.145	1.81441
		0.53							1.44969	0.6	7.73119	81.5889	6.66866	11.7424	14.0922	93.9478	1.79158
		0.53							1.3938	0.7	6.82917	89.6653	1.40167	8.93305	14.3899	95.933	1.82944
		0.53							1.6767	0.7	7.40417	88.9679	1.67615	9.35595	14.3073	95.3818	1.81893
Gas flowrate	1.5	0.3	15	1	Separated	Hydrophobic	0.25	0.1	Not recorded	0.8	7.5	81.0871	5.09976	13.8131	13.964	93.0934	1.77529
			15						1.3593	0.8	7.33333	81.8584	3.6665	14.4751	13.9385	92.9233	1.77205
			15						1.52214	0.8	7.1825	86.877	2.15482	10.9681	14.2122	94.7481	1.80685
			14						1.46487	0.7	6.45833	86.2132	2.18919	11.5976	13.251	88.3399	1.68464
			14						1.34136	0.7	6.66667	86.8918	2.55594	10.5522	13.2965	88.6434	1.69043
			13						1.37931	0.7	6.375	88.1348	3.57143	8.29378	12.4713	83.1418	1.58551
			13						1.25925	0.7	6.25	88.1232	3.95545	7.92131	12.5049	83.3661	1.58979
			12						1.38621	0.6	6.34167	86.7347	8.5277	4.73761	11.6996	77.997	1.4874
			12						1.36413	0.6	6.04167	86.4019	8.63095	4.96716	11.6999	77.9993	1.48745
			11						1.35999	0.5	5.79167	86.9737	10.5103	2.51598	10.8543	72.3619	1.37994
			11						1.29858	0.5	6.64167	85.1369	12.2259	2.63716	10.8248	72.1657	1.3762
		0.53	15						1.48281	0.6	8.06175	84.6595	6.30704	9.03347	14.2717	95.145	1.81441
			15						1.44969	0.6	7.73119	81.5889	6.66866	11.7424	14.0922	93.9478	1.79158
			15						1.3938	0.7	6.82917	89.6653	1.40167	8.93305	14.3899	95.933	1.82944
			15						1.6767	1.7	7.40417	88.9679	1.67615	9.35595	14.3073	95.3818	1.81893
			14						1.33722	0.7	6.7875	88.7671	6.46463	4.76831	13.6764	91.1757	1.73872
			14						1.35102	0.7	6.77917	89.5757	5.41243	5.01191	13.6602	91.0682	1.73667
			13						1.2765	0.7	6.30417	91.3338	4.47685	4.18934	12.7359	84.906	1.61916
			13						1.2765	0.7	6.58333	90.0252	5.49218	4.48258	12.7049	84.6993	1.61522
			12						1.2765	0.7	5.91667	89.3583	7.01364	3.62809	11.7853	78.5689	1.49831
			12						1.25235	0.7	5.26917	89.6968	7.0702	3.23295	11.8297	78.8643	1.50394
Hydrogen partial pressure	1.5	0.3	15	1	Separated	Hydrophobic	0.25	0.1	1.56461	<0.1	10.146	47.9269	14.3619	36.6424	11.2823	75.2152	1.43435	Summer 2021 - Second half of experiment
									1.57871	<0.1	10.4183	49.1027	15.5319	34.6197	11.3932	75.9548	1.44846
									1.65518	<0.1	9.79167	48.6098	14.697	35.9505	11.4798	76.5323	1.45947
					Together with H2				1.10227	<0.1	9.85132	38.3529	9.59465	51.0099	9.97485	66.499	1.52176
									1.07961	<0.1	8.8373	39.8592	9.91444	49.1941	10.6526	71.0171	1.62516
									1.02729	<0.1	10.4411	37.8388	8.81727	52.2699	9.54244	63.6163	1.4558
									0.587816	<0.1	9.76082	23.8261	10.3395	64.9362	8.66169	57.7446	1.32143
									0.571259	<0.1	9.52784	23.4748	10.1045	65.5494	8.75456	58.3637	1.3356
									0.991601	<0.1	10.0237	33.5721	9.26601	56.1655	9.37014	62.4676	1.42951
									0.962544	<0.1	10.078	35.5836	9.30138	54.0947	9.54832	63.6554	1.45669
									0.953395	<0.1	9.83032	34.9831	9.15845	54.8419	9.60886	64.0591	1.46593
									Not recorded	<0.1	11.4427	33.0481	8.64121	57.2603	8.44788	56.3192	1.28881
									Not recorded	<0.1	11.9709	40.0663	15.4343	43.462	9.79723	65.3148	1.49466
									Not recorded	<0.1	10.9554	36.1762	11.1428	51.6845	9.33775	62.2516	1.42457
									Not recorded	<0.1	10.1074	32.8845	11.1242	55.0215	9.43875	62.925	1.43998
									1.34223	<0.1	9.16863	25.5484	10.5392	63.0228	9.22167	61.4778	1.40686
Membrane hydrophobicity	1.5	0.3	15	1	Together with H2	Hydrophilic	0.25	0.1	1.63294	0.5	10.8336	47.5003	15.6635	35.7535	11.1266	74.1775	1.69748
									1.62507	0.5	10.8468	47.8557	15.5543	35.5045	11.1489	74.3261	1.70088
									1.65809	0.5	10.9266	47.1378	15.3652	36.4276	11.0197	73.4648	1.68117
									1.56881	0.5	10.6667	47.5619	15.1599	36.2062	11.138	74.2534	1.69921
Membrane surface	1.5	0.3	15	1	Together with H2	Hydrophilic	0.5	0.1	1.31906	<0.1	8.56553	56.4664	11.7765	28.9643	12.5191	83.4603	1.90991
									1.45789	<0.1	8.18357	54.0952	16.0772	29.028	12.6245	84.1631	1.92599
									1.4326	<0.1	7.8162	54.8814	16.0354	27.9101	12.8185	85.4566	1.95559
									1.40783	<0.1	7.2412	58.8359	15.544	24.4387	13.2303	88.2023	2.01842
									1.39181	<0.1	7.50924	59.9659	14.7687	24.0743	13.1922	87.948	2.0126
									1.38578	<0.1	6.99636	61.1972	13.9153	24.0484	13.3175	88.7833	2.03172
									2.30669	<0.1	8.05692	60.6454	6.96797	30.6617	12.5296	83.5308	1.91152
									2.30669	<0.1	8.05692	58.8886	8.86769	29.8402	12.5958	83.972	1.92162
									2.23784	<0.1	9.67822	58.3023	9.05861	31.0327	11.9966	79.9772	1.8302
									2.23784	<0.1	9.67822	55.1519	9.06115	34.2329	11.6869	77.9125	1.78295
									2.2005	<0.1	10.0124	54.7774	9.17644	34.5026	11.5454	76.9696	1.76137
									2.2005	<0.1	10.0124	54.924	9.09741	34.4365	11.5521	77.0138	1.76238
									2.21961	<0.1	10.0934	54.7263	8.97196	34.7583	11.4917	76.6114	1.75318
Membrane pores size	1.5	0.3	15	1	Together with H2	Hydrophilic	0.5	300 kDa	2.24695	<0.1	12.75	47.91	12.09	38.86	10.0453	66.969	1.53252
									2.2377	<0.1	12.85	48.9908	11.6881	37.8238	10.1396	67.5976	1.5469
									2.2377	<0.1	12.575	48.4333	11.5402	38.5513	10.1522	67.6811	1.54881
									2.24155	<0.1	12.8625	48.609	11.4406	38.4703	10.0518	67.0117	1.5335
									2.24155	<0.1	12.9833	47.6904	12.9878	37.7487	10.099	67.3264	1.5407
									2.27301	<0.1	12.7667	48.7844	13.4215	36.2491	10.3722	69.148	1.58238
									2.27301	<0.1	13.1583	49.5098	14.0013	34.7578	10.4265	69.5097	1.59066
									2.25545	<0.1	12.5417	52.3315	11.7664	34.3394	10.6933	71.2884	1.63136
									2.25545	<0.1	12.4893	53.381	10.6834	34.3921	10.7047	71.3645	1.6331
									2.21384	<0.1	12.2069	53.8919	10.5513	34.0149	10.8478	72.3189	1.65495
									2.21384	<0.1	12.2069	54.6098	10.0819	33.7845	10.876	72.5064	1.65924
									2.20252	<0.1	12.0332	54.8912	9.94853	33.6319	10.953	73.0201	1.67099
									2.20252	<0.1	12.0332	54.2944	9.88267	34.2952	10.8732	72.4879	1.65881
									1.99162	<0.1	12.0347	53.5765	9.95402	34.9461	10.7944	71.9624	1.64679
									1.99162	<0.1	12.0347	53.4113	9.98131	35.0879	10.7773	71.8486	1.64418
									2.17156	<0.1	12.0347	52.9975	10.0866	35.3962	10.7402	71.6012	1.63852
								50 kDa	2.15567	<0.1	12.8167	52.9493	10.2909	35.5861	10.439	69.5935	1.59258
									2.15661	<0.1	12.8754	48.9459	12.1274	37.7392	10.1409	67.6063	1.5471
									2.15661	<0.1	12.8754	49.4876	11.4632	37.8811	10.1227	67.4845	1.54431
									2.15648	<0.1	12.4961	51.1321	10.4158	37.3277	10.3355	68.9033	1.57678
									2.15648	<0.1	12.4961	50.3878	10.6627	37.4189	10.3241	68.8273	1.57504
									2.11718	<0.1	11.8878	51.1477	10.211	37.1572	10.5828	70.5523	1.61452
									2.11718	<0.1	11.8878	50.9225	10.6865	36.8864	10.615	70.7668	1.61943
									2.10842	<0.1	11.7295	50.9304	10.8389	36.7415	10.6904	71.2695	1.63093
									2.10842	<0.1	11.7295	50.8529	10.6038	37.0714	10.6517	71.0115	1.62503
									2.10224	<0.1	11.5983	50.8425	10.3668	37.3189	10.6717	71.1444	1.62807
									2.10224	<0.1	11.5983	50.7701	10.326	37.4376	10.6579	71.0526	1.62597
									2.09215	<0.1	11.5983	51.2363	10.2504	37.047	10.7032	71.3546	1.63288
